# Supplementary material for: Cisplatin-mediated activation of glucocorticoid receptor induces platinum resistance via MAST1
Source: Nat Commun. 2021 Aug 16;12:4960. doi: 10.1038/s41467-021-24845-8 (PMC8368102; doi:10.1038/s41467-021-24845-8)
Supplement: Supplementary file 3 — Source Data [file 41467_2021_24845_MOESM3_ESM.xlsx]

## Sheet: Figure1
1a
		KB-3-1 xenograft tumor growth
		-cisplatin									+cisplatin										Cisplatin IC50 (uM)
		mice-1	mice-2	mice-3	mice-4	mice-5	mice-6	mice-7	mice-8	mice-9	mice-1	mice-2	mice-3	mice-4	mice-5	mice-6	mice-7	mice-8	mice-9			-cisplatin	+cisplatin
	day0	0	0	0	0	0	0	0	0	0	0	0	0	0	0	0	0	0	0		tumor-1	10.22	38.9
	day5	109.8	199.838	145.926	113.49	185.13	196.463	272.281	270.738	278.842	226.482	165.584	189.216	145.763	197.173	159.744	186.624	173.95	143.65		tumor-2	11.7	41.81
	day8	428.688	871.2	511.104	340.704	455.762	472.017	404.6	368.475	460.275	702.464	515	285.77	336.2	314.33	428.688	535.806	520.251	533.022		tumor-3	8.259	47.55
	day12	665.5	2009.84	1096.42	627.053	953.312	1067.74	921.984	1338.71	1146.07	456.336	732.736	149.916	337.014	137.312	376.785	623.7	535.806	396.94
	day14	998.514	1946.02	1249.76	837.9	1048.58	1485.34	1072.15	1567.35	1441.52	470.596	650.25	193.027	340.704	129.024	376.65	604.513	456.336	371.2
	day16	1293.97	2006.09	1428.86	1022.34	1230.19	1789.29	1372.88	1971.73	1799.51	702.464	1069.16	330.672	654.336	205.35	595.35	886.464	702.464	696.29
	day18	1471.19	2044.22	1572.58	1072.6	1285.68	1971.73	1498.46	2200.3	1871.23	976.562	1599.7	478.325	1051.39	299.88	1000.19	1294.34	930.434	873.936
	day20	1608.41	2056.39	1707.55	1117.51	1342.81	2148.67	1576.46	2312.31	2141.92	1431.64	2137.12	802.816	1524.6	520.251	1314.04	1927.55	1230.19	1147.78
1d
		MAST1 mRNA in cisplatin-induced tumor tissue								MAST1 protein in cisplatin-induced tumor tissue
		-cisplatin			+cisplatin					-cisplatin			+cisplatin
		tumor-1	tumor-2	tumor-3	tumor-1	tumor-2	tumor-3			tumor-1	tumor-2	tumor-3	tumor-1	tumor-2	tumor-3
	BioRep-1	1	1.38929	1.31736	4.04275	3.64796	3.56008		BioRep-1	0.028688	0.038631	0.040388	0.507501	0.571378	1
	BioRep-2	1	1.26121	1.44716	3.92872	3.72664	3.39203		BioRep-2	0.015094	0.019818	0.10191	0.892185	0.926154	1
	BioRep-3	1	0.822184	0.871955	2.57691	3.3118	3.63754		BioRep-3	0.023986	0.0426	0.125739	0.845725	1.17179	1
1e
		MAST1 mRNA in KB-3-1 and A2780								MAST1 protein in KB-3-1 and A2780
		KB-1			A2780					KB-1			A2780
	cisplatin	0h	36h	72h	0h	36h	72h		cisplatin	0h	36h	72h	0h	36h	72h
	BioRep-1	1	1.70459	2.98976	1	2.41436	3.42415		BioRep-1	1	2.03569	4.14365	1	2.42895	3.02641
	BioRep-2	1	1.55662	3.21793	1	2.28735	3.06882		BioRep-2	1	1.45325	2.58657	1	1.47984	1.74101
	BioRep-3	1	1.45837	2.74096	1	1.7859	3.00985		BioRep-3	1	1.15214	2.23625	1	1.85277	2.4812
1f		MAST stain(WI)
		pre-cis	post-cis
	pair#1	20	80
	pair#2	10	160
	pair#3	0	120
	pair#4	120	180
	pair#5	120	210
	pair#6	210	210
	pair#7	60	120
	pair#8	40	60

## Sheet: Figure2
2a
	KB 3-1	1	2	3	4	5	6	7	8	9	10	11	12	13	14	15	16	17	18	19	20	21	22	23	24	25	26	27	28	29	30	31	32	33	34	35	36	37	38	39	40	41	42	43	44	45	46	47	48
																GR/PR	NFAT																					ATF2
	#1	1.69539	1.28858	1.08416	0.746071	1.06239	1.12917	1.12937	1.20308	1.33343	1.13114	0.542311	1.32905	1.03201	1.00814	1.77154	1.98633	1.01917	1.01732	0.979276	1.01315	0.861918	0.838862	0.630698	0.981698	1.70938	0.805798	1.33327	1.23868	1.22515	1.05019	0.827418	1.03899	1.03816	0.704776	0.998668	1.09908	1.78869	0.970956	0.892123	0.769088	0.902116	0.865087	0.971875	0.888538	1.07474	0.71848	1.09521	0.942768
	#2	1.80512	1.22262	1.05051	0.786267	1.13429	1.18739	1.14996	1.15238	1.33752	1.0951	0.624434	1.30553	1.18461	1.13449	1.93748	2.01396	0.940093	1.02534	1.14729	1.06177	0.896196	0.810862	0.864066	0.98557	1.80742	0.814798	1.52439	1.29893	1.17182	1.12582	0.939153	1.02203	1.00845	0.703978	0.929794	0.95955	1.88633	1.14522	0.889271	0.854225	0.936341	0.820842	0.869298	1.04126	1.02269	0.699882	0.976862	0.898681
2b
		TF knock down -> MAST1 promoter lucifearase activity
			cisplatin
		pLKO	pLKO	GR shRNA	PR shRNA	NFAT shRNA	ATF2 shRNA	CAR shRNA	CBF shRNA
	BioRep-1	1	4.4285	1.51241	5.52782	4.30144	3.76814	5.37295	5.45843
	BioRep-2	1	4.94645	1.07723	6.18185	4.69717	3.92223	5.3084	5.61097
	BioRep-3	1	4.50981	1.21082	6.05122	4.79897	4.36136	5.39228	6.36892
2c
		MAST1 mRNA in KB-3-1
		-	flag-GR	-	flag-PR
	BioRep-1	1	1.51785	0.912055	0.98726
	BioRep-2	1	1.85833	1.07007	1.01947
	BioRep-3	1	1.60744	0.955176	1.0232
		Cell viability in KB-3-1
	BioRep-1	1	2.07711	1.04373	0.969398
	BioRep-2	1	2.29617	0.932253	0.948093
	BioRep-3	1	2.07193	1.05531	1.09259
2d
2e
		GRE WT MUT -> MAST1 promoter lucifearase activity
		WT, -cisplatin	WT, +cisplatin	GRE MUT, -cisplatin	GRE MUT, +cisplatin
	BioRep-1	1	4.01954	0.341545	0.385343
	BioRep-2	1	4.40464	0.290197	0.39408
	BioRep-3	1	4.53134	0.407759	0.564613
2f
		GR shRNA + cisplatin timepoint, MAST1 promoter activity
	cisplatin	-	12	24	48	-	12	24	48
	GR shRNA	-	-	-	-	+	+	+	+
	BioRep-1	1	1.55025	2.48787	3.6154	0.488467	0.54484	0.607254	0.671918
	BioRep-2	1	1.52591	2.34724	3.60047	0.5334	0.560697	0.584824	0.656346
	BioRep-3	1	1.46718	2.36046	3.46316	0.546116	0.574678	0.595233	0.610067
		GR overexpression + cisplatin timepoint,, MAST1 promoter activity
	cisplatin	-	12	24	48	-	12	24	48
	flag-GR	-	-	-	-	+	+	+	+
	BioRep-1	1	1.46056	2.2934	3.46029	2.00379	3.24051	4.583	7.06944
	BioRep-2	1	1.54555	2.28532	3.54243	1.95018	3.39789	4.54385	7.85725
	BioRep-3	1	1.58511	2.41106	3.76799	2.26561	3.88905	5.02476	8.52578
2g
2i
		chemotherapy drugs -> MAST1 promoter lucifearase activity
		-cisplatin	+cisplatin	-mitomycinC	+mitomycinC	-CPT	+CPT
	BioRep-1	1	4.06358	1	1.00619	1	0.944949
	BioRep-2	1	4.34796	1	0.993235	1	1.10876
	BioRep-3	1	5.05619	1	1.11023	1	1.077
2j		mife dex cisplatin effect -> MAST1 promoter lucifearase activity
	mifepristone	0	0	0	0	0	0	10	10	10
	cisplatin	0	0	0	0.1	0.2	0.5	0.1	0.2	0.5
	dexmethasone	0	100	500	500	500	500	500	500	500
	BioRep-1	1	2.63409	3.77079	4.21318	6.07564	7.45484	0.860304	0.931509	1.01605
	BioRep-2	1	2.43102	3.51321	3.79375	6.26027	6.77895	0.902801	0.791966	0.982443
	BioRep-3	1	2.65351	4.05066	5.39835	7.30132	7.78984	1.07013	1.05432	1.00016
2k
[truncated: 48 more columns]

## Sheet: Figure3
3a
		GR nucleus/total staining
		KB-3-1		A2780
		-cisplatin	+cisplatin	-cisplatin	+cisplatin
	Area-1	0.219381	0.803195	0.0948431	0.771519
	Area-2	0.337751	0.831127	0.126562	0.838218
	Area-3	0.206521	0.88743	0.161599	0.784801
3b
		cisplatin-induced GR transloaction_KB-3-1_A2780
3c
		cisplatin-induced GR transloaction_in vivo
		Platinum-based chemotherapy
3d	GR nucleus/total staining ratio	Pt1		Pt2		Pt3		Pt4		Pt5		Pt6		Pt7		Pt8		Pt9		Pt10		Pt11		Pt12		Pt13
		Before	After	Before	After	Before	After	Before	After	Before	After	Before	After	Before	After	Before	After	Before	After	Before	After	Before	After	Before	After	Before	After
		0.0978218	0.921413	0.146578	0.198269	0.0256704	0.948926	0.109462	0.104813	0.090738	0.935493	0.762598	0.926894	0.111128	0.134083	0.427775	0.799163	0.921489	0.933242	0.443375	0.83269	0.112428	0.151715	0.348942	0.894335	0.490868	0.517452
3e
		cisR		cisS
		Before	After	Before	After
	GR nucleus/total staining ratio	0.0978218	0.921413	0.146578	0.198269
		0.0256704	0.948926	0.109462	0.104813
		0.090738	0.935493	0.111128	0.134083
		0.762598	0.926894	0.112428	0.151715
		0.427775	0.799163	0.490868	0.517452
		0.921489	0.933242
		0.443375	0.83269
		0.348942	0.894335
3g
	MAST1 expression		20	80	40	20	10	160	30	20	0	120	120	180	40	60	120	210	210	210	60	120	30	60	40	60	120	120
	GR nucleus/total staining ratio		0.097822	0.921413	0.146578	0.198269	0.02567	0.948926	0.109462	0.104813	0.090738	0.935493	0.762598	0.926894	0.111128	0.134083	0.427775	0.799163	0.921489	0.933242	0.443375	0.83269	0.112428	0.151715	0.348942	0.894335	0.490868	0.517452

## Sheet: Figure4
4b	Temp ℃	50.8048	51.1941	51.5834	51.9727	52.362	52.7513	53.1406	53.5299	53.9192	54.3086	54.6979	55.0872	55.4765	55.8658	56.2551	56.6444	57.0337	57.423	57.8123	58.2016	58.5909	58.9802	59.3695	59.7588	60.1481	60.5374	60.9267	61.316	61.7054	62.0947	62.484	62.8733	63.2626	63.6519	64.0412	64.4305	64.8198	65.2091	65.5984	65.9877	66.377	66.7663	67.1556	67.5449	67.9342	68.3235	68.7128	69.1021
	0mM	0.089344	0.090245	0.091449	0.092992	0.094976	0.097487	0.100526	0.104227	0.108775	0.114366	0.121384	0.130419	0.141583	0.155102	0.171856	0.19224	0.216476	0.245286	0.279149	0.318602	0.364634	0.416849	0.474364	0.535834	0.598534	0.659697	0.717839	0.771764	0.820613	0.86397	0.901135	0.931553	0.954994	0.971724	0.982631	0.989153	0.992662	0.994279	0.994863	0.994977	0.995038	0.995222	0.995438	0.995657	0.996014	0.996605	0.997444	0.998399
	10mM	0.088341	0.089275	0.089174	0.089369	0.089174	0.089113	0.089431	0.090217	0.091555	0.093574	0.096377	0.100108	0.105024	0.111578	0.120235	0.131145	0.144671	0.161707	0.182571	0.207495	0.237065	0.271714	0.312061	0.359025	0.412058	0.470037	0.531203	0.592533	0.651326	0.706474	0.757334	0.803562	0.844997	0.881052	0.911124	0.934756	0.951963	0.963584	0.970973	0.975334	0.977733	0.979112	0.980048	0.980947	0.982008	0.983255	0.984748	0.986528
	20mM	0.094028	0.094648	0.095077	0.095728	0.095953	0.096073	0.096148	0.096254	0.096255	0.096286	0.096904	0.098267	0.100323	0.103173	0.106995	0.112049	0.118741	0.127549	0.138556	0.151987	0.168632	0.188684	0.212254	0.240007	0.272289	0.309372	0.352016	0.399672	0.450814	0.503433	0.555089	0.603982	0.6498	0.692649	0.732662	0.769675	0.802791	0.831173	0.854594	0.873376	0.888251	0.900358	0.910696	0.919866	0.928243	0.936105	0.94368	0.951112
	30mM	0.088568	0.088577	0.088679	0.08869	0.08871	0.088715	0.088727	0.088748	0.088808	0.088851	0.0889	0.089782	0.091245	0.093398	0.096335	0.100121	0.10497	0.11107	0.118636	0.128246	0.140424	0.155104	0.172577	0.193784	0.218782	0.247525	0.280616	0.31818	0.36016	0.406927	0.457149	0.508713	0.559836	0.608702	0.65429	0.697139	0.737721	0.775842	0.810989	0.842327	0.869419	0.892271	0.911128	0.926522	0.93928	0.950094	0.959451	0.967587
4c
		CTL		DEX		cisplatin
		Rep-1	Rep-2	Rep-1	Rep-2	Rep-1	Rep-2
	50℃	0.946547	1.05345	0.911123	1.08888	0.963434	1.03657
	53℃	0.737585	0.824492	0.911563	1.02069	0.906414	0.997324
	55℃	0.553281	0.65375	0.791111	0.86202	0.761938	0.857712
	58℃	0.219695	0.241673	0.682598	0.711703	0.623811	0.628682
	61℃	0.10759	0.125587	0.550182	0.601052	0.466554	0.488528
	64℃	0.0543746	0.0593075	0.380968	0.434095	0.30479	0.336097
	67℃	0	0	0.230501	0.252259	0.195008	0.214981
	70℃	0	0	0.174073	0.19403	0.132909	0.137196
4d
4g
	nucleus/cytosol, GR ratio	WT, -cisplatin	WT, +cisplatin	CA, -cisplatin	CA, +cisplatin		WT, -Dex	WT, +Dex	CA, -Dex	CA, +Dex
	Bio-Rep1	0.252325	4.15434	0.175775	0.169034		0.203663	5.32423	0.352435	5.62433
	Bio-Rep2	0.132112	6.32532	0.095125	0.095093		0.262235	6.12404	0.212443	6.02196
	Bio-Rep3	0.112039	6.01256	0.089039	0.092994		0.224845	5.98693	0.186093	5.97633
4h
		MAST1 promoter activity
		vehicle	cisplatin				dexamethasone				cisplatin+dexamethasone
		WT	WT	C622A	C643A	C736A	WT	C622A	C643A	C736A	WT	C622A	C643A	C736A
	Bio-Rep1	1	3.17214	1.20446	3.4373	3.38021	4.4017	4.43809	4.66056	4.38732	7.0783	4.44714	7.11364	6.58811
	Bio-Rep2	1	3.1986	1.11472	3.54625	3.70655	4.51123	4.62611	4.81358	4.72206	7.24093	4.97264	7.7192	7.9004
	Bio-Rep3	1	3.4497	0.834682	3.75335	3.64109	4.95137	4.85377	4.99862	3.93002	7.10697	5.87511	6.79117	7.92716
4i
	KB-3-1 -> WT C622A MAST1 promoter lucifearase activity									A2780 -> WT C622A MAST1 promoter lucifearase activity
		pLHCX-flag-GR-WT	pLHCX-flag-GR-WT	pLHCX-flag-GR-C622A	pLHCX-flag-GR-WT	pLHCX-flag-GR-WT	pLHCX-flag-GR-C622A				pLHCX-flag-GR-WT	pLHCX-flag-GR-WT	pLHCX-flag-GR-C622A	pLHCX-flag-GR-WT	pLHCX-flag-GR-WT	pLHCX-flag-GR-C622A
	cisplatin	0	0.5	0.5	0	0	0			cisplatin	0	0.5	0.5	0	0	0
	dexamethasone	0	0	0	0	500	500			dexamethasone	0	0	0	0	500	500
	Bio-Rep1	1	3.17214	1.20446	1	5.26928	5.31284			Bio-Rep1	1	4.07457	1.29781	1	6.4226	6.53108
	Bio-Rep2	1	3.46161	0.994804	1	5.81776	5.87374			Bio-Rep2	1	4.51716	0.981398	1	5.23176	5.80978
	Bio-Rep3	1	3.66057	0.922142	1	5.95541	6.7271			Bio-Rep3	1	4.4345	0.941639	1	5.14761	5.30751
[truncated: 2 more columns]

## Sheet: Figure5
5a		KB-3-1				A2780
	cisplatin	-	-	+	+	-	-	+	+
	GR shRNA	-	+	-	+	-	+	-	+
	Bio-Rep1	1	0.93	0.716727	0.303123	1	1.00004	0.622438	0.289735
	Bio-Rep2	1	1.0256	0.705371	0.258793	1	0.956987	0.683593	0.256555
	Bio-Rep3	1	0.97714	0.813437	0.210653	1	1.07384	0.671833	0.203346
5b		KB-3-1				A2780
	cisplatin	-	-	+	+	-	-	+	+
	mifepristone	-	+	-	+	-	+	-	+
	Bio-Rep1	1	0.96568	0.806286	0.418541	1	0.965696	0.618815	0.294837
	Bio-Rep2	1	0.988399	0.773355	0.390749	1	1.01966	0.765446	0.348555
	Bio-Rep3	1	1.06553	0.74571	0.323973	1	1.01184	0.714276	0.215699
5c		KB-3-1				A2780
	cisplatin	-	-	+	+	-	-	+	+
	flag-GR	-	+	-	+	-	+	-	+
	Bio-Rep1	1	0.963314	0.370231	0.859384	1	0.945335	0.329263	0.824801
	Bio-Rep2	1	0.984003	0.353111	0.833602	1	0.963193	0.293105	0.882036
	Bio-Rep3	1	1.00309	0.326592	0.804125	1	1.13568	0.307428	0.85594
5d		KB-3-1				A2780
	cisplatin	-	-	+	+	-	-	+	+
	dexamethasone	-	+	-	+	-	+	-	+
	Bio-Rep1	1	0.962398	0.318282	0.816522	1	1.00668	0.294848	0.82791
	Bio-Rep2	1	1.07297	0.296942	0.874723	1	1.00084	0.227607	0.839504
	Bio-Rep3	1	1.06389	0.288823	0.845843	1	1.08796	0.328282	0.805672
5e
		KB-3-1				A2780
	cisplatin	-	+	+	+	-	+	+	+
	GR shRNA	-	+	+	+	-	+	+	+
	pLHCX-flag GR	-	-	WT	C622A	-	-	WT	C622A
	Bio-Rep1	1	0.251959	0.758938	0.333862	1	0.223883	0.74371	0.286528
	Bio-Rep2	1	0.261221	0.78198	0.318635	1	0.268576	0.826058	0.249773
	Bio-Rep3	1	0.28356	0.824421	0.282821	1	0.261475	0.789485	0.343354
5f
		KB-3-1			A2780
		GR shRNA	GR shRNA	GR shRNA	GR shRNA	GR shRNA	GR shRNA
		pLHCX	GR-WT	GR-C622A	pLHCX	GR-WT	GR-C622A
	Bio-Rep1	1.784	7.134	2.322	1.26	5.8	1.439
	Bio-Rep2	1.83	7.348	2.372	1.373	6.275	1.535
	Bio-Rep3	1.97	7.584	2.396	1.424	6.149	1.773

## Sheet: Figure6
6a			KB-3-1									A2780
	cell viability	GR shRNA	+	+	+	+	+	+	+	+	GR shRNA	+	+	+	+	+	+	+	+
		GR WT	+	+	+	+	+	+	+	+	GR WT	+	+	+	+	+	+	+	+
		cisplatin dose	WT-0	WT-0.1	WT-0.25	WT-0.5	WT-1	WT-1.5	WT-2.5	WT-5	cisplatin dose	WT-0	WT-0.1	WT-0.25	WT-0.5	WT-1	WT-1.5	WT-2.5	WT-5
		Bio-Rep1	1	0.966325	0.912094	0.858441	0.77916	0.661198	0.22506	0.0656305	Bio-Rep1	1	0.955372	0.891758	0.809748	0.672847	0.537752	0.197248	0.0575201
		Bio-Rep2	1	0.95163	0.897377	0.844833	0.742116	0.68824	0.243106	0.0714412	Bio-Rep2	1	0.936324	0.849539	0.765519	0.645922	0.504769	0.188844	0.053672
		Bio-Rep3	1	0.964925	0.890237	0.831714	0.755936	0.698069	0.254137	0.0789584	Bio-Rep3	1	0.946974	0.866936	0.78301	0.656028	0.521035	0.200053	0.0438148
		GR shRNA	+	+	+	+	+	+	+	+	GR shRNA	+	+	+	+	+	+	+	+
		GR C622A	+	+	+	+	+	+	+	+	GR C622A	+	+	+	+	+	+	+	+
		cisplatin dose	C622A-0	C622A-0.1	C622A-0.25	C622A-0.5	C622A-1	C622A-1.5	C622A-2.5	C622A-5	cisplatin dose	C622A-0	C622A-0.1	C622A-0.25	C622A-0.5	C622A-1	C622A-1.5	C622A-2.5	C622A-5
		Bio-Rep1	1	0.936528	0.81644	0.712748	0.382829	0.182141	0.0633646	0.0576036	Bio-Rep1	1	0.841182	0.694342	0.464825	0.20449	0.0886254	0.0801578	0.0742414
		Bio-Rep2	1	0.950526	0.849785	0.701262	0.358443	0.170774	0.0603254	0.0530187	Bio-Rep2	1	0.842925	0.669814	0.471544	0.196968	0.0918876	0.076984	0.053385
		Bio-Rep3	1	0.955695	0.819129	0.70491	0.364926	0.191323	0.078789	0.0394838	Bio-Rep3	1	0.860598	0.651007	0.451811	0.177974	0.0909311	0.0760894	0.0523332
			KB-3-1									A2780
	DNA damage gamma H2AX	GR shRNA	+	+	+	+	+	+	+	+	GR shRNA	+	+	+	+	+	+	+	+
		GR WT	+	+	+	+	+	+	+	+	GR WT	+	+	+	+	+	+	+	+
		cisplatin dose	WT-0	WT-0.1	WT-0.25	WT-0.5	WT-1	WT-1.5	WT-2.5	WT-5	cisplatin dose	WT-0	WT-0.1	WT-0.25	WT-0.5	WT-1	WT-1.5	WT-2.5	WT-5
		Bio-Rep1	1	1.06722	1.33125	1.67637	2.14484	3.08108	4.97713	6.35412	Bio-Rep1	1	1.2111	1.45954	1.99429	2.53008	3.23288	4.19346	4.81328
		Bio-Rep2	1	1.0918	1.42607	1.7281	2.24597	3.15347	5.29152	7.0035	Bio-Rep2	1	1.17323	1.50814	1.79738	2.47874	3.51129	4.10499	4.40577
		Bio-Rep3	1	1.07198	1.36203	1.70783	2.12421	3.13126	5.00141	6.00776	Bio-Rep3	1	1.15323	1.49798	1.9254	2.57964	3.30091	4.20413	5.10433
		GR shRNA	+	+	+	+	+	+	+	+	GR shRNA	+	+	+	+	+	+	+	+
		GR C622A	+	+	+	+	+	+	+	+	GR C622A	+	+	+	+	+	+	+	+
		cisplatin dose	C622A-0	C622A-0.1	C622A-0.25	C622A-0.5	C622A-1	C622A-1.5	C622A-2.5	C622A-5	cisplatin dose	C622A-0	C622A-0.1	C622A-0.25	C622A-0.5	C622A-1	C622A-1.5	C622A-2.5	C622A-5
		Bio-Rep1	1	1.10879	1.37896	1.73343	2.18012	3.1304	5.05908	6.61527	Bio-Rep1	1	1.18499	1.50391	1.88067	2.58572	3.18082	4.17509	4.67744
		Bio-Rep2	1	1.15145	1.45435	1.7913	2.34348	3.35072	5.2058	6.74493	Bio-Rep2	1	1.18753	1.57581	1.94717	2.54834	3.19493	4.45378	4.73217
		Bio-Rep3	1	1.13897	1.41905	1.78295	2.29513	3.31662	5.64685	7.12607	Bio-Rep3	1	1.1324	1.44333	1.6991	2.4007	3.0326	3.99749	4.75677
			KB-3-1									A2780
	cisplatin-DNA adduct	GR shRNA	+	+	+	+	+	+	+	+	GR shRNA	+	+	+	+	+	+	+	+
		GR WT	+	+	+	+	+	+	+	+	GR WT	+	+	+	+	+	+	+	+
		cisplatin dose	WT-0	WT-0.1	WT-0.25	WT-0.5	WT-1	WT-1.5	WT-2.5	WT-5	cisplatin dose	WT-0	WT-0.1	WT-0.25	WT-0.5	WT-1	WT-1.5	WT-2.5	WT-5
		Bio-Rep1	1	1.01206	1.1206	1.26432	1.39698	1.6191	1.86734	2.09246	Bio-Rep1	1	1.47871	1.6373	1.84728	2.04112	2.36564	2.72834	2.93245
		Bio-Rep2	1	1.04658	1.2029	1.33333	1.47516	1.76294	1.96584	2.2029	Bio-Rep2	1	1.50077	1.74268	1.95532	2.15716	2.50077	2.89676	3.23112
		Bio-Rep3	1	1.06376	1.14653	1.3557	1.51119	1.74161	2.06376	2.217	Bio-Rep3	1	1.45201	1.68731	1.97678	2.11765	2.41641	2.87926	3.18421
		GR shRNA	+	+	+	+	+	+	+	+	GR shRNA	+	+	+	+	+	+	+	+
		GR C622A	+	+	+	+	+	+	+	+	GR C622A	+	+	+	+	+	+	+	+
		cisplatin dose	C622A-0	C622A-0.1	C622A-0.25	C622A-0.5	C622A-1	C622A-1.5	C622A-2.5	C622A-5	cisplatin dose	C622A-0	C622A-0.1	C622A-0.25	C622A-0.5	C622A-1	C622A-1.5	C622A-2.5	C622A-5
		Bio-Rep1	1	1.034	1.115	1.213	1.385	1.62	1.888	2.092	Bio-Rep1	1	1.46288	1.65939	1.81951	2.01601	2.35808	2.74381	3.0524
		Bio-Rep2	1	1.1191	1.25257	1.22587	1.45585	1.69918	1.93121	2.1807	Bio-Rep2	1	1.57571	1.80599	1.9858	2.20347	2.57886	2.93375	3.37066
		Bio-Rep3	1	1.00291	1.05141	1.1969	1.28322	1.60427	1.85451	2.06111	Bio-Rep3	1	1.2391	1.34875	1.66711	1.78071	2.13606	2.42668	2.79789
			KB-3-1									A2780
	pMEK/MEK	GR shRNA	+	+	+	+	+	+	+	+	GR shRNA	+	+	+	+	+	+	+	+
		GR WT	+	+	+	+	+	+	+	+	GR WT	+	+	+	+	+	+	+	+
		cisplatin dose	WT-0	WT-0.1	WT-0.25	WT-0.5	WT-1	WT-1.5	WT-2.5	WT-5	cisplatin dose	WT-0	WT-0.1	WT-0.25	WT-0.5	WT-1	WT-1.5	WT-2.5	WT-5
		Bio-Rep1	1	1.0213	0.9992	1.01803	1.01763	0.944	0.331367	0.0104333	Bio-Rep1	1	0.975633	0.968333	0.966267	0.972667	0.7438	0.2799	0.008
		Bio-Rep2	1	0.972581	1.06613	0.946774	0.925806	0.758065	0.317742	0	Bio-Rep2	1	0.969163	1.02937	0.861968	0.715125	0.566814	0.333333	0
		Bio-Rep3	1	1.02083	1.00391	0.869792	0.811198	0.674479	0.31901	0	Bio-Rep3	1	1.07413	0.995268	0.902208	0.76183	0.65142	0.394322	0
		GR shRNA	+	+	+	+	+	+	+	+	GR shRNA	+	+	+	+	+	+	+	+
		GR C622A	+	+	+	+	+	+	+	+	GR C622A	+	+	+	+	+	+	+	+
		cisplatin dose	C622A-0	C622A-0.1	C622A-0.25	C622A-0.5	C622A-1	C622A-1.5	C622A-2.5	C622A-5	cisplatin dose	C622A-0	C622A-0.1	C622A-0.25	C622A-0.5	C622A-1	C622A-1.5	C622A-2.5	C622A-5
		Bio-Rep1	1	1.0101	0.999567	0.931267	0.3121	0.1024	0.0137667	0.0143	Bio-Rep1	1	1.01313	1.026	0.838867	0.287	0.112333	0.0103	0.0102
		Bio-Rep2	1	0.883436	0.842025	0.753067	0.346626	0.095092	0	0	Bio-Rep2	1	0.961771	0.863179	0.62173	0.267606	0.138833	0	0
		Bio-Rep3	1	0.875	0.802296	0.794643	0.302296	0.186224	0	0	Bio-Rep3	1	0.966929	0.76378	0.581102	0.310236	0.0708661	0	0
			KB-3-1									A2780
	pERK/ERK	GR shRNA	+	+	+	+	+	+	+	+	GR shRNA	+	+	+	+	+	+	+	+
		GR WT	+	+	+	+	+	+	+	+	GR WT	+	+	+	+	+	+	+	+
		cisplatin dose	WT-0	WT-0.1	WT-0.25	WT-0.5	WT-1	WT-1.5	WT-2.5	WT-5	cisplatin dose	WT-0	WT-0.1	WT-0.25	WT-0.5	WT-1	WT-1.5	WT-2.5	WT-5
		Bio-Rep1	1	0.982667	0.987333	0.996	0.9984	0.824867	0.3399	0.0101333	Bio-Rep1	1	0.985933	1.01193	1.01857	1.04467	0.979067	0.3749	0.0094
		Bio-Rep2	1	0.865733	0.875618	0.850906	0.852554	0.595552	0.439044	0	Bio-Rep2	1	0.985532	0.988936	0.858723	0.772766	0.716596	0.588936	0
		Bio-Rep3	1	0.892974	0.849673	0.748366	0.581699	0.517974	0.346405	0	Bio-Rep3	1	1.01264	1.07267	0.894155	0.85466	0.810427	0.770932	0
		GR shRNA	+	+	+	+	+	+	+	+	GR shRNA	+	+	+	+	+	+	+	+
		GR C622A	+	+	+	+	+	+	+	+	GR C622A	+	+	+	+	+	+	+	+
		cisplatin dose	C622A-0	C622A-0.1	C622A-0.25	C622A-0.5	C622A-1	C622A-1.5	C622A-2.5	C622A-5	cisplatin dose	C622A-0	C622A-0.1	C622A-0.25	C622A-0.5	C622A-1	C622A-1.5	C622A-2.5	C622A-5
		Bio-Rep1	1	1.00307	1.01067	1.00673	0.3655	0.124667	0.0089	0.00926667	Bio-Rep1	1	0.995567	0.993433	0.986633	0.465133	0.102067	0.0094	0.0063
		Bio-Rep2	1	1.01665	0.776512	0.610868	0.319895	0.141104	0	0	Bio-Rep2	1	0.986111	0.798611	0.716435	0.37963	0.143519	0	0
		Bio-Rep3	1	0.899676	0.579288	0.512136	0.247573	0.0768608	0	0	Bio-Rep3	1	1.03239	0.774629	0.732794	0.430499	0.120108	0	0
6b 6c

## Sheet: Figure7
7a		KB-3-1				A2780
	pLHCX MAST1	-	-	+	pLHCX MAST1	-	-	+
	GR shRNA	-	+	+	GR shRNA	-	+	+
	cisplatin	+	+	+	cisplatin	+	+	+
	Bio-Rep1	1	0.409305	0.818859		1	0.367951	0.765995
	Bio-Rep2	1	0.385686	0.855471		1	0.39742	0.80591
	Bio-Rep3	1	0.353719	0.806126		1	0.420872	0.836016
7b		KB-3-1				A2780
	pLHCX MAST1	-	-	+	pLHCX MAST1	-	-	+
	mifeprisone	-	+	+	mifeprisone	-	+	+
	cisplatin	+	+	+	cisplatin	+	+	+
	Bio-Rep1	1	0.514784	0.822364		1	0.4344	0.788737
	Bio-Rep2	1	0.48271	0.787633		1	0.522097	0.851236
	Bio-Rep3	1	0.424725	0.778445		1	0.549894	0.830458
7c		KB-3-1cisR xenograft tumor growth
	Day	vector								GR shRNA								GR shRNA+myc-MAST1
	0	0	0	0	0	0	0	0	0	0	0	0	0	0	0	0	0	0	0	0	0	0	0	0	0
	4	143.65	124.93	91.936	150.282	109.33	111.6	100.92	119.072	124.93	120.6	132.618	128.774	124.93	122.793	123.008	115.351	117.212	143.748	121.086	127.008	139.425	90.944	106.171	111.6
	7	285.77	255.881	196	269.001	207.36	282.408	225	219.375	150.282	140.306	166.464	206.681	183.996	169.016	169.016	150.282	227.812	272	205.8	236.816	203.35	223.818	215.825	196
	10	535.553	528.22	321.489	413.1	505	400.95	572.22	470.596	204.768	175.338	210.495	253.125	292.783	255.881	207.831	202.176	422.331	509.913	364.863	628.425	328.738	382.235	421.2	535.806
	12	708.457	745.42	475.695	566.155	689.976	641.845	745.42	671.55	252.486	222.95	262.122	299.568	360.096	303.116	259.002	259.002	582.624	746.496	511.488	802.816	479.859	537.824	591.658	753.768
	14	953.127	966.306	629.442	771.456	945.562	903.474	982.344	907.924	289.132	226.482	322.752	309.304	360.096	303.116	265.243	272	732.05	846.72	678.038	852.992	408.212	718.801	637.562	744.15
	17	1526.26	1154.12	1507.04	1520.9	971.914	864.634	945.587	1034.44	489.268	498.677	383.328	314.288	290.43	191.664	176.4	135	868.63	909.44	1061.47	809.088	959.616	1046.88	1011.71	1015.2
		KB-3-1cisR xenograft tumor
7d		Tumor (weight, g)	vector	GR shRNA	GR shRNA+myc-MAST1
		#1	0.78	0.19	0.49
		#2	0.65	0.23	0.4
		#3	0.52	0.21	0.35
		#4	0.59	0.16	0.45
		#5	0.49	0.15	0.4
		#6	0.5	0.12	0.38
		#7	0.45	0.07	0.41
		#8	0.5	0.05	0.35
7e
7f		KB-3-1				A2780
	MAST shRNA	-	-	+	MAST shRNA	-	-	+
	pLHCX GR	-	+	+	pLHCX GR	-	+	+
	cisplatin	+	+	+	cisplatin	+	+	+
	Bio-Rep1	1	2.1033	0.584505		1	2.20033	0.567368
	Bio-Rep2	1	1.97139	0.556062		1	2.24485	0.599742
	Bio-Rep3	1	2.1033	0.584505		1	2.08548	0.419337
7g		KB-3-1				A2780
	MAST shRNA	-	-	+	MAST shRNA	-	-	+
	dexamethasone	-	+	+	dexamethasone	-	+	+
	cisplatin	+	+	+	cisplatin	+	+	+
	Bio-Rep1	1	2.15143	0.562184		1	2.23785	0.533304
	Bio-Rep2	1	1.94435	0.596744		1	2.06017	0.348768
	Bio-Rep3	1	1.89863	0.477447		1	2.32351	0.462766
7h		KB-3-1cisR xenograft tumor growth
	Day	vector								flag-GR								flag-GR+MAST1shRNA
	0	0	0	0	0	0	0	0	0	0	0	0	0	0	0	0	0	0	0	0	0	0	0	0	0
	4	119.072	135.2	128.774	127.008	132.618	123.008	121.835	132.618	94.77	123.008	126.852	119.072	124.93	102.602	109.651	141.537	128.993	126.852	120.933	123.008	100.92	141.537	121.086	120.933
	7	147.875	169	186.624	199.962	213.564	213.75	148.838	154.638	268.8	213.564	284.746	288.99	194.4	191.558	204.768	222.188	146.853	132.962	145.762	136.93	150.822	171.396	164.152	145.762
	10	182.648	190.125	265.721	231.811	289.132	285.77	224.516	189.216	605.696	446.218	485.002	506.88	367.84	410.827	358.706	347.612	164.714	136.93	191.808	154.791	197.582	221.778	207.831	210.938
	12	226.482	200.688	310.675	292.032	351.31	340.216	302.58	228.152	765.184	617.4	758.912	698.389	519.453	573.248	512.79	493.973	180.224	175.712	228.152	178.596	240.944	261.612	233.438	265.721
	14	279.864	261.792	359.527	359.856	427.432	423.801	367.84	275.562	1097.73	813.337	1031.25	872.85	653.184	721.28	651.688	653.184	225.4	207.36	265.6	210.7	279.864	302.58	292.494	285.77
	17	344.45	364.863	416.295	368.475	413.1	343.914	343.188	312.188	1237.16	861.184	976.562	755.212	810.648	859.264	752.812	851.472	196	180.336	196	210.7	272	325.125	227.85	124.93
	KB-3-1cisR xenograft tumor
7i
		Tumor (weight, g)	vector	flag-GR	flag-GR+MAST1 shRNA
		#1	0.2	0.56	0.09
		#2	0.2	0.48	0.08
		#3	0.18	0.39	0.09
		#4	0.27	0.39	0.08
		#5	0.18	0.42	0.09
		#6	0.2	0.44	0.07
		#7	0.22	0.36	0.08
		#8	0.13	0.38	0.07
7j

## Sheet: Figure8
8a
		KB-3-1						A2780
	cisplatin	-	+	+	+		cisplatin	-	+	+	+
	dexamethasone	-	-	+	+		dexamethasone	-	-	+	+
	lestaurtinib	-	-	-	+		lestaurtinib	-	-	-	+
	Bio-Rep1	1	0.406497	0.731243	0.297384		Bio-Rep1	1	0.397796	0.741048	0.255885
	Bio-Rep2	1	0.384456	0.70789	0.303841		Bio-Rep2	1	0.359818	0.793826	0.306152
	Bio-Rep3	1	0.363653	0.772236	0.267355		Bio-Rep3	1	0.335893	0.762441	0.283573
8b
		Cisplatin IC50
		DMSO	Dex	Les+Dex
	Bio-Rep1	36.42	55.42	16
	Bio-Rep2	36.23	54.31	12.94
	Bio-Rep3	47.54	57.94	11.65
8c		Head and neck cancer PDX tumor growth
	Day	vehicle								cisplatin								cisplatin+dex								cisplatin+dex+les
	0	0	0	0	0	0	0	0	0	0	0	0	0	0	0	0	0	0	0	0	0	0	0	0	0	0	0	0	0	0	0	0	0
	25	115.2	120.933	121.086	124.93	117.212	124.93	161.604	141.537	115.351	125.023	152.626	114.376	116.614	132.618	137.312	139.425	117.212	121.086	141.537	137.312	125.023	132.618	113.4	102.689	131.072	157.216	100.92	102.689	157.216	157.216	113.49	97.556
	30	193.55	171.5	160.744	205.8	262.4	194.4	246.42	259.2	186.624	194.4	208.088	133.2	129.6	194.078	108.9	139.264	261.792	194.508	200.435	265.721	364.5	207.36	176.4	150.381	131.072	157.216	106.171	102.689	164.255	171.5	119.164	92.5965
	35	283.966	256	251.896	302.688	364.5	344.608	377.196	393.348	237.276	255.881	246.402	160.744	148.838	219.04	123.462	181.476	355.2	285.894	277.255	318.028	515.15	325.125	296.352	219.488	150.381	178.956	111.6	108	171.5	210.938	125.023	97.556
	40	400.01	340.736	351.339	414.304	500	485.149	505.4	551.412	275.684	278.4	278.4	193.842	155.648	248.368	144	210.938	490.05	415.292	387.2	428.688	683.816	437.382	428.688	318.028	157.216	186.624	115.351	113.49	186.624	256	125.023	108
	45	548.856	465.794	497.317	561.834	665.5	629.856	617.16	753.371	352.485	392.85	405.769	247.009	204.723	346.8	160.2	296.352	661.567	595.508	534.668	629.856	885.78	600.862	578.812	442.368	171.5	210.938	121.086	125.023	210.938	307.062	137.312	108
	50	752.328	647.514	637.562	732.736	885.78	740.772	724.722	929.703	470.596	487.35	523.418	309.016	262.848	444.36	190.512	389.344	886.464	885.78	785.502	885.78	998.514	885.78	683.816	702.464	186.624	285.894	123.008	131.072	237.276	340.736	137.312	119.164
	Head and neck PDX tumor										Head and neck cancer PDX
											Tumor (weight, g)	DMSO	cisplatin	cisplatin+dex	cisplatin+dex+les
											#1	0.6	0.28	0.39	0.12
											#2	0.42	0.29	0.42	0.15
											#3	0.39	0.28	0.48	0.1
											#4	0.44	0.23	0.37	0.09
											#5	0.36	0.19	0.47	0.08
											#6	0.48	0.26	0.41	0.11
											#7	0.4	0.1	0.41	0.07
											#8	0.48	0.15	0.27	0.07
8d
		Ovarian cancer PDX tumor growth
	Day	vehicle									cisplatin									cisplatin+dex									cisplatin+dex+les
	0	0	0	0	0	0	0	0	0	0	0	0	0	0	0	0	0	0	0	0	0	0	0	0	0	0	0	0	0	0	0	0	0	0	0	0	0
	25	115.351	124.93	126.852	176.4	171.5	124.93	161.604	141.537	143.65	123.008	120.6	164.152	127.8	176.4	126	137.312	139.425	141.537	147.875	143.65	176.4	171.5	141.537	123.008	111.6	154.638	149.504	176.4	147.875	111.6	166.635	117	152.46	161.84	139.264	128.993
	28	176.4	181.3	243.36	262.4	262.4	183.75	225	208.088	194.4	161.604	147.456	199.838	184.049	222.376	170.582	161.84	152.626	164.152	225.264	208.088	243.36	265.721	202.612	176.4	173.95	237.276	158.994	216.562	183.75	141.537	166.635	138.915	180.918	199.838	178.85	157.115
	30	282.408	288.684	332.35	376.65	380.7	275.2	363.968	285.77	299.88	213.16	265.6	262.4	262.4	285.77	236.25	207.36	191.808	189.216	310.464	299.88	364.366	364.366	310.675	259.002	259.2	329.252	255.528	239.704	208.088	191.844	191.844	158.438	202.176	219.375	196.992	164.152
	33	402.04	485.002	515	520.251	535.806	392.85	525	451.584	446.976	288	368.55	368.55	368.55	389.207	332.35	274.604	255.881	285.77	520	546.21	589.837	473.812	470.016	525	410.827	573.248	460.275	275.2	249.64	189.216	199.838	207.831	236.25	243.36	216.562	194.4
	35	1577.38	1078.12	1112.72	729	898.538	1341.65	695.75	760.438	629.856	629.856	647.514	629.856	595.508	606.744	595.508	515.15	470.596	470.596	1380.69	1289.38	1294.34	930.433	688.176	896.896	595.35	793.904	682.344	275.2	249.64	186.624	191.808	196.992	285.894	243.36	173.95	171.5
	37	2073.6	1861.84	1394.25	1063.02	1287.97	1345.4	1064.96	1203.05	629.856	1098.5	958.23	740.772	859.1	786.258	583.495	214.326	734.832	683.65	2086.4	1971.22	2141.92	1556.07	976.562	1207.88	930.433	968.256	433.5	340.736	256	191.808	191.808	208.088	285.894	225	143.65	143.65
	40	2756.25	2518.31	1892.25	1484.43	1915.58	1761.57	1461.89	1031.25	976.562	1524.31	1341.65	1073.35	1226.56	1079.57	870.25	374.166	1098.31	1000	3165.81	2528.75	2856.1	2048	1524.31	1640.25	1314.04	1524.31	749.7	500	256	225	202.612	198.45	285.894	90.75	113.4	113.49
	Ovarian PDX tumor											Ovarian PDX
												Tumor (weight, g)	DMSO	cisplatin	cisplatin+dex	cisplatin+dex+les
												#1	3.5	1.5	2.9	0.5
												#2	2.2	1.5	2.3	0.4
												#3	2.57	1.2	2.8	0.4
												#4	1.7	1.5	1.9	0.35
												#5	1.7	1.4	1.8	0.3
												#6	1.5	1.3	1.8	0.31
												#7	2.3	1.5	1.6	0.24
												#8	1.5	0.8	1.2	0.2
												#9	0.8	0.7	0.8	0.2
8e
	ID8 model tumor luciferase in vivo
	Mice	vehicle	cisplatin	cisplatin+dex	cisplatin+dex+les
	#1	35.843	2.344	36.4843	0.0233
	#2	30.942	0.9834	28.3945	0
	#3	17.342	1.293	23.2343	0.3045
	#4	42.045	1.4112	45.0394	0.90033
	#5	15.234	0	20.3432	0
	#6	13.2834	0.04534	12.3944	0.01234
	#7	1.434	0.02312	37.943	0
	#8	12.344	0	27.495	0
	#9	0	0.8975	16.485	0.2034
	#10	13.2344	0	18.9943	0.102934
8f
		IL-6					IL-23					IL-1alpha					TNF-alpha
	Mice	vehicle	cisplatin	cisplatin+dex	cisplatin+dex+les		vehicle	cisplatin	cisplatin+dex	cisplatin+dex+les		vehicle	cisplatin	cisplatin+dex	cisplatin+dex+les		vehicle	cisplatin	cisplatin+dex	cisplatin+dex+les
	#1	15.6	52.2	20.3	25.3		12.5	28.3	7.5	9.5		10.2	15.2	8.5	12.3		15.5	62.5	16.5	14.9
	#2	18.2	45.2	9.8	14.2		15.2	35.4	13.2	14.3		10.6	17.3	8.2	8.1		12.5	50.6	12.1	20.3
	#3	10.2	70.2	10.2	15.1		10.2	40.2	13.3	16.2		8.2	18.2	10.1	12.4		18.2	49.8	13.8	15.7
	#4	9.8	82.3	18.5	25.3		16.2	45.5	6.3	19.6		9.6	12.3	9.5	11.2		12.3	76.4	9.8	13.2
	#5	13.5	63.2	25.2	9.9		13.1	29.3	6.4	7.8		12.3	20.1	7.6	13.1		16.3	49.4	9.6	23.4
	#6	12.1	60.1	6.8	10.2		12.4	34.5	14.9	14.3		5.9	22.5	8.9	9.8		9.8	56.4	15.3	9.6
	#7	8.6	58.7	7.9	28.2		10.2	36.1	17.2	15.2		8.6	26.2	7.2	10.2		12.6	58.3	14.2	9.5
	#8	7.5	81.1	10.2	10.2		9.8	29.3	8.1	17.3		10.1	12.1	7.3	12.1		16.6	50.2	12.6	10.2
	#9	9.2	78.6	11.1	13.2		9.1	48.2	16.4	10.2		12.1	14.6	7.6	7.4		14.2	48.6	8.9	11.2
	#10	10.1	62.1	9.7	7.8		12.3	27.2	6.2	7.5		11.2	15.3	10.3	7.9		10.3	54.2	13.1	10.1
		MCP-1					GM-CSF					IFN-beta					IFN-gamma
	Mice	vehicle	cisplatin	cisplatin+dex	cisplatin+dex+les		vehicle	cisplatin	cisplatin+dex	cisplatin+dex+les		vehicle	cisplatin	cisplatin+dex	cisplatin+dex+les		vehicle	cisplatin	cisplatin+dex	cisplatin+dex+les
	#1	16.2	23.5	10.2	11.2		20.1	19.5	7.5	8.1		18.6	20.2	10.2	11.2		8.9	11.2	12.1	13.2
	#2	15.6	22.2	16.2	17.2		14.3	18.2	5.8	5.2		20.1	22.1	12.3	8.6		8.2	9.2	8.2	7.9
	#3	14.2	20.1	12.1	15.6		13.2	12.5	8.5	8.4		19.3	19.8	8.5	8.3		10.2	10.6	10.2	8.5
	#4	9.8	23.5	9.8	8.9		22.1	17.6	6.4	9.8		23.1	17.9	7.2	10.2		10.1	12.5	7.4	14.3
	#5	14.3	24.1	10.2	10.1		13.4	12.1	9.1	9.3		19.4	18.3	12.1	9.5		9.5	14.3	7.6	6.9
	#6	9.5	19.8	9.7	8.7		15.4	22.3	6.5	7.4		18.5	17.3	12.5	8.7		9.4	9.8	12.7	8.9
	#7	15.1	17.5	9.8	12.3		16.3	12.12	5.9	8.3		17.3	20.3	11.2	8.9		9.9	8.5	12.9	7.6
	#8	10.2	29.4	12.4	10.2		24.2	10.3	6.1	8.7		19.8	21.2	9.3	9.2		10.2	10.3	8.6	12.1
	#9	10.3	20.4	8.9	9.6		12.1	10.5	6.3	6.9		13.5	19.6	8.1	8.9		8.9	9.6	10.1	10.2
	#10	10.7	20.6	9.7	10.5		13.2	14.3	6.5	8.8		20.1	18.3	8.5	8.3		7.6	6.8	9.6	10.1
		IL-17					IL-12p70					IL-27					IL-10
	Mice	vehicle	cisplatin	cisplatin+dex	cisplatin+dex+les		vehicle	cisplatin	cisplatin+dex	cisplatin+dex+les		vehicle	cisplatin	cisplatin+dex	cisplatin+dex+les		vehicle	cisplatin	cisplatin+dex	cisplatin+dex+les
	#1	1.8	2.5	3.1	3.2		1.2	1.6	1.5	0.8		156.6	201.2	458.9	412.2		102.5	190.2	281.3	245.3
	#2	2.9	2.6	1.7	1.9		1.3	0.9	1.2	1.3		180.6	150.2	523.7	489.2		80.5	103.45	245.2	298.3
	#3	2.3	1.6	2.2	2.2		1.5	1.2	1.8	1.4		145.6	175.6	403.5	453.6		142.21	135.2	273.2	234.4
	#4	3.2	1.3	1.6	2.1		0.9	2.5	1.1	0.9		98.4	95.4	432.2	455.3		121.76	184.32	345.93	398.45
	#5	1.2	1.7	0.19	1.3		1.6	0.6	0.9	1.1		101.2	96.7	465.3	434.3		165.34	201.33	398.45	276.34
	#6	1.3	2.3	3.2	1.7		2.1	2.1	1.2	1.2		145.3	97.9	476.7	543.5		96.24	186.93	354.23	291.83
	#7	2.9	2.9	3.2	1.9		0.7	0.8	1.3	1.2		174.2	134.2	564.2	398.45		78.56	212.09	305.92	283.89
	#8	2.8	3.2	2.3	0.9		1.6	0.9	1.2	0.8		145.3	145.1	576.2	401.5		121.23	134.32	286.93	312.09
	#9	1.1	0.9	0.8	2.4		1.5	0.8	0.9	0.7		162.2	132.4	487.3	587.4		97.32	164.34	301.34	380.92
	#10	1.4	1.5	0.9	0.8		1.9	1.2	0.8	0.9		90.2	167.1	587.1	543.2		85.43	139.45	285.93	267.53

## Sheet: Figure S1
S1a
	GRE WT MUT -> MAST1 mRNA
		WT, -cisplatin	WT, +cisplatin	GRE MUT, -cisplatin	GRE MUT, +cisplatin
	Bio-Rep1	1	2.31025	0.949992	2.36538
	Bio-Rep2	1	2.65351	1.02255	2.71375
	Bio-Rep3	1	2.66245	1.07245	2.56359
S1b
	GR shRNA + cisplatin timepoint-> MAST1 mRNA
	cisplatin	-	12	24	48	-	12	24	48
	GR shRNA	-	-	-	-	+	+	+	+
	BioRep-1	1	1.25239	1.89865	2.62102	0.553779	0.534354	0.521563	0.506155
	BioRep-2	1	1.29982	1.98182	2.79887	0.545817	0.542592	0.529052	0.592338
	BioRep-3	1	1.25239	1.89865	2.62102	0.553779	0.534354	0.521563	0.506155
	GR overexpression + cisplatin timepoint-> MAST1 mRNA
	cisplatin	-	12	24	48	-	12	24	48
	flag-GR	-	-	-	-	+	+	+	+
	BioRep-1	1	1.21838	1.86843	2.82973	1.31264	1.96041	3.90338	6.18878
	BioRep-2	1	1.17445	1.80775	2.68162	1.28432	2.01839	3.74294	6.21993
	BioRep-3	1	1.36504	1.9269	2.61496	1.38895	2.5093	3.98497	6.33691
S1c		MAST1 protein
		KB-3-1				A2780
	cisplatin	-	-	+	+	-	-	+	+
	GR shRNA	-	+	-	+	-	+	-	+
	BioRep-1	1	0.826544	3.25141	0.985421	1	0.956854	3.65254	0.912541
	BioRep-2	1	0.352514	2.1255	0.232541	1	0.296584	2.54325	0.196524
	BioRep-3	1	0.128454	2.36585	0.102145	1	0.895654	3.02515	0.125415
S1d
		chemotherapy drugs -> MAST1 mRNA
		-cisplatin	+cisplatin	-mitomycin C	+mitomycin C	-CPT	+CPT
	BioRep-1	1	2.77131	1	1.08148	1	1.03763
	BioRep-2	1	2.84395	1	0.744303	1	0.940156
	BioRep-3	1	2.95119	1	1.15218	1	0.933189
S1e		mife dex cisplatin effect -> MAST1 mRNA
	mifepristone	0	0	0	0	0	0	10	10	10
	cisplatin	0	0	0	0.1	0.2	0.5	0.1	0.2	0.5
	dexamethasone	0	100	500	500	500	500	500	500	500
	BioRep-1	1	1.87466	2.76758	2.98681	3.73777	5.93768	0.580202	0.598434	0.576425
	BioRep-2	1	1.84199	2.79927	2.97764	4.11328	5.31038	0.61669	0.607116	0.46453
	BioRep-3	1	1.82098	2.97566	3.11788	4.23776	5.79703	0.508758	0.550165	0.532703
S1f
		MAST1 protein
		KB-3-1				A2780
	dexamethasone	-	-	+	+	-	-	+	+
	cisplatin	-	+	-	+	-	+	-	+
	BioRep-1	1	1.52456	1.68657	2.74554	1	1.76325	2.35541	2.98657
	BioRep-2	1	1.23666	1.52514	2.35215	1	1.41524	2.96524	2.93654
	BioRep-3	1	1.12521	1.52141	2.02541	1	1.65325	2.12541	4.25145

## Sheet: Figure S2
S2a
		betamethasone->MAST1 promoter activity
	mifepristone	0	0	0	0	0	0	10	10	10
	cisplatin	0	0	0	0.1	0.2	0.5	0.1	0.2	0.5
	betamethasone	0	100	500	500	500	500	500	500	500
	BioRep-1	1	0.923228	2.2284	2.38283	3.28615	4.28364	0.91482	0.967809	0.884532
	BioRep-2	1	1.1248	2.27562	2.24991	4.24368	4.91005	1.07223	1.08437	0.888204
	BioRep-3	1	1.12031	2.2197	2.37959	4.42339	4.74036	0.854978	0.89672	1.11952
		prednisolone->MAST1 promoter activity
	mifepristone	0	0	0	0	0	0	10	10	10
	cisplatin	0	0	0	0.1	0.2	0.5	0.1	0.2	0.5
	prednisolone	0	100	500	500	500	500	500	500	500
	BioRep-1	1	1.54047	4.05024	4.20131	5.49516	6.56929	1.1464	1.15982	1.19125
	BioRep-2	1	1.79556	4.60353	5.47994	6.66579	8.61285	0.827509	0.818693	0.890202
	BioRep-3	1	2.47639	5.41174	5.78057	8.99776	10.0808	0.801503	0.905407	0.992116
		triamcinolone->MAST1 promoter activity
	mifepristone	0	0	0	0	0	0	10	10	10
	cisplatin	0	0	0	0.1	0.2	0.5	0.1	0.2	0.5
	triamcinolone	0	100	500	500	500	500	500	500	500
	BioRep-1	1	1.52699	1.74911	1.939	2.2844	2.82124	1.02456	1.01015	0.982692
	BioRep-2	1	1.55011	1.84608	2.07101	2.17395	3.12396	0.938583	0.809059	0.870767
	BioRep-3	1	1.45368	1.66271	1.76561	2.0538	2.32692	1.06755	0.987435	1.04855
S2b

[truncated: 7 more sheets: Figure S3, Figure S4, Figure S5, Figure S6, Figure S7, Figure S8, Figure S9]
